# Supplementary material for: The Lyotropic Nature of Halates: An Experimental Study
Source: Molecules. 2022 Dec 3;27(23):8519. doi: 10.3390/molecules27238519 (PMC9739596; doi:10.3390/molecules27238519)
Supplement: Supplementary file 1 [file molecules-27-08519-s001.zip]

Archive with 1 entries (1 files):
- molecules-2024092-supplementary.pdf
